# Supplementary material for: DMRfinder: efficiently identifying differentially methylated regions from MethylC-seq data
Source: BMC Bioinformatics. 2017 Nov 29;18:528. doi: 10.1186/s12859-017-1909-0 (PMC5817627; doi:10.1186/s12859-017-1909-0)
Supplement: Supplementary file 3 — Archive of DMRfinder, version 0.2. (ZIP 500 kb) [file 12859_2017_1909_MOESM3_ESM.zip]

Archive with 7 entries (7 files):
- DMRfinder/combine_CpG_sites.py
- DMRfinder/extract_CpG_data.py
- DMRfinder/findDMRs.r
- DMRfinder/LICENSE
- DMRfinder/README.md
- DMRfinder/UserGuide.pdf
- DMRfinder/VERSION
