# Supplementary material for: DMRfinder: efficiently identifying differentially methylated regions from MethylC-seq data
Source: BMC Bioinformatics. 2017 Nov 29;18:528. doi: 10.1186/s12859-017-1909-0 (PMC5817627; doi:10.1186/s12859-017-1909-0)
Supplement: Supplementary file 3 — Archive of DMRfinder, version 0.2. (ZIP 500 kb) [file 12859_2017_1909_MOESM3_ESM.zip › DMRfinder/README.md]

# DMRfinder
Identifying differentially methylated regions from MethylC-seq data.
For descriptions and usage, please see the UserGuide.

Copyright (C) 2016 John M. Gaspar (jsh58@wildcats.unh.edu), Rutgers University
