# Supplementary material for: DMRfinder: efficiently identifying differentially methylated regions from MethylC-seq data
Source: BMC Bioinformatics. 2017 Nov 29;18:528. doi: 10.1186/s12859-017-1909-0 (PMC5817627; doi:10.1186/s12859-017-1909-0)
Supplement: Supplementary file 3 — Archive of DMRfinder, version 0.2. (ZIP 500 kb) [file 12859_2017_1909_MOESM3_ESM.zip › DMRfinder/VERSION]

DMRfinder

Copyright (C) 2016 John M. Gaspar (jsh58@wildcats.unh.edu)

Version 0.2 - June 13, 2017
  * Clarified sample names designation.

Version 0.1 - Dec 19, 2016
  * First public release on GitHub.
